# Supplementary material for: ANLN is a prognostic biomarker independent of Ki-67 and essential for cell cycle progression in primary breast cancer
Source: BMC Cancer. 2016 Nov 18;16:904. doi: 10.1186/s12885-016-2923-8 (PMC5116155; doi:10.1186/s12885-016-2923-8)
Supplement: Additional file 3: Figure S3. — A. Association of ANLN expression with cell cycle arrest in SKBR3 cells. Flow cytometry-generated data showed that ANLN depletion lead to a significant accumulation of cells in the G2/M phase of the cell cycle 3 days after siRNA knockdown in SKBR3 cells. This accumulation was clearly visible but not statistically significant 5 days after ANLN siRNA knockdown. B. Association of ANLN expression with cell cycle arrest in T47D cells. Flow cytometry-generated data showed that ANLN depletion lead to a significant accumulation of cells in the G2/M phase of the cell cycle 3 days after siRNA knockdown in T47D cells. This accumulation was clearly visible but not statistically significant 5 days after ANLN siRNA knockdown. (ZIP 146 kb) [file 12885_2016_2923_MOESM3_ESM.zip]

Archive with 2 entries (2 files):
- Supplementary Figure 3A - Association of ANLN expression with cell cycle arrest in SKBR3 cellsR3.pdf
- Supplementary Figure 3B - Association of ANLN expression with cell cycle arrest in T47D cellsR3.pdf
