# Supplementary material for: ANLN is a prognostic biomarker independent of Ki-67 and essential for cell cycle progression in primary breast cancer
Source: BMC Cancer. 2016 Nov 18;16:904. doi: 10.1186/s12885-016-2923-8 (PMC5116155; doi:10.1186/s12885-016-2923-8)
Supplement: Additional file 4: Figure S4. — A. Influence of ANLN on cell morphology in SKBR3 cells. Immunofluorescent staining of SKBR3 breast cancer cell lines showed that ANLN siRNA knockdown induced a larger cell size and cells with multiple nuclei compared to controls up to 5 days after knockdown. ANLN was stained with FITC (green), nuclei were stained with DAPI (blue) and actin filaments were stained with TRITC (red). Scale bars 30 μm. B. Influence of ANLN on cell morphology in T47D cells. Immunofluorescent staining of T47D breast cancer cell lines showed that ANLN siRNA knockdown induced a larger cell size and cells with multiple nuclei compared to controls up to 5 days after knockdown. ANLN was stained with FITC (green), nuclei were stained with DAPI (blue) and actin filaments were stained with TRITC (red). Scale bars 30 μm. (ZIP 4784 kb) [file 12885_2016_2923_MOESM4_ESM.zip]

Archive with 2 entries (2 files):
- Supplementary Figure 4A_scalebarsR3_30.tif
- Supplementary Figure 4BscalebarsR3_30.tif
